# Supplementary material for: MSI2 is required for maintaining activated myelodysplastic syndrome stem cells
Source: Nat Commun. 2016 Feb 22;7:10739. doi: 10.1038/ncomms10739 (PMC4764878; doi:10.1038/ncomms10739)
Supplement: Supplementary Data 1 — List of genes in the signature from the mouse NHD13/MSI2 expression program matched with human homologs. [file ncomms10739-s2.xls]

## Sheet: Sheet1
Supplementary data 1: List of genes in the signature from the mouse NHD13/MSI2 expression program matched with human homologs
Gene
Arid3a
Mecom
Cd5
Cd6
Pld4
Tifab
Lat2
Itgam
Tbc1d2
Fbp1
Clec4g
Syce1
Ldoc1l
Ptk7
Nrap
Cd209d
Rin2
Gdpd1
Dpm1
Acox3
Pi16
Unc93b1
Kmo
Oas1g
Id2
Cyth4
Il4ra
Mapre2
Hk3
Capn11
P2rx7
Il12a
Rgl1
Ldhb
Egfl7
Entpd1
Tfec
Dync2li1
Atp4a
Cd79a
Scn4a
Gfod1
Slc34a1
Vpreb3
Cacna1b
Pnp2
Bfsp2
Selp
Cfp
Nsg2
Ncf1
Padi4
St8sia4
Tnni2
Lsr
Erbb3
Fcer2a
Cnn3
Prkcd
Rgag4
Padi2
Bpifc
Cdk19
Bmx
Igsf6
Cxcr2
Clec12a
Ctsh
Ppfia4
Stox2
Hpse
Slc4a8
Myadml2
Cxcl9
Uchl1
Hip1
Kif18b
Jak1
Pygm
Ttc8
Mpp7
Lmbr1
Ets2
Pcdhga11
Efcc1
Ptplad2
Col16a1
Leprel2
Tmc4
Antxr2
Mfhas1
Chic1
Plekha5
Tspan32
Robo1
Fam160a2
Nhsl1
Capn2
Cdc42bpa
Fgd5
Sh3d21
Prdm16
Trip6
Cltb
Prdm5
Pex26
Ica1
Slc26a11
Pip4k2a
Arxes2
Tmem38b
Peak1
Asph
Vash1
Zfp248
Syde1
Rbfox2
Lhcgr
Ryk
Tmem74
Vill
Ptrf
Esam
Tek
Htr2a
Clip3
Mllt3
Gm684
Zfp354c
Btc
Efhc2
Samd12
Mpl
Ndrg2
Gsap
Lpar4
Hfm1
Ttll7
AK129341
Il27ra
Ahi1
Ccnjl
Smpd1
Zfp462
Mmp17
Tbc1d4
Zdhhc15
Ptger4
Trim47
Cd302
Vnn1
Plscr4
Sdsl
Fkbp9
Gpsm2
Cav2
Pcbp3
Casc4
Stau2
Fbxo17
Ctsf
Tmem98
Sall2
Ephb6
Nedd4
Slc52a3
Ccdc91
Trove2
Nudt12
Trim62
Crim1
Lcp2
Zfp827
Ccdc62
Triqk
Ptger3
Blvrb
Aqp9
Mtap7d3
Fah
Fkbp11
Srxn1
Pkd2
Slc36a4
Nkx2-3
Gstk1
Plekha8
Tspan6
Galc
Hoxa10
Ccdc112
Plod2
Klk8
Ppp2r3a
Fzd3
Samsn1
Camk1d
Dntt
Emcn
Tom1l1
Abcg3
Klhdc1
Tmem136
Dsg2
Asns
Slc18b1
Tanc1
Macrod2
Sdc1
Clmn
Ccdc60
Pde1c
Fkbp10
Bex4
Pabpc4l
Rbp1
Tfpi
Tead2
Tmtc2
Igf2r
Prkcdbp
Gpr125
Rasgef1b
4930452B06Rik
Ddx4
Scn11a
Tmem41a
Mllt6
Tst
Ttpa
Rufy3
Ccdc158
Rag2
Gramd3
Fsd2
Epb4.2
Scml2
Itsn1
Ptn
Cd200
Pcdhga10
Il7
Fam171a1
Fkbp14
Car5b
Cpxm1
Klf12
Hlf
Gpc3
Cyp2r1
Paqr5
Prkaa2
Lysmd2
Hectd2
Eml5
Inha
Epb4.1l5
Usp51
Pgr
Lyplal1
Pkia
Ube2e2
Npdc1
Slc35f2
Ltbp3
Cobll1
Bend4
Zhx3
Chn2
Ppargc1a
Hnmt
Prrg4
Adamts3
Mmp15
Kbtbd12
Bbs7
Hs6st2
Sox12
Car3
Efr3b
Lag3
Clec4e
Apob
Magee2
Dkkl1
Sphk1
Zfp879
Slc25a21
Slc22a3
Gpr128
Cxx1a
Sept8
Tslp
Dmwd
Hebp1
Pvrl2
Spry4
Camk2d
Zc3h12b
Hnrnpll
Ptpn12
Pvrl1
Zfp532
Stxbp1
Prkce
Tnip3
Eno2
Btbd11
Cldn1
Il1r1
Epb4.1l3
Eltd1
Rnf150
Vsig10
Tpm2
BC016579
Pcp4l1
Serpinf1
Arap2
Cyb561
Mcf2
Slco3a1
Slc43a3
Tanc2
Ms4a2
Pdgfrb
Emp2
Tmem100
Chst11
Dhcr24
Tspan2
Perp
Tespa1
Pvrl3
Cenpv
Cdk18
Ociad2
Pm20d2
Pecr
Dock7
Rhobtb3
Ccdc149
Spry2
Alcam
Cyp7b1
Fnbp1l
Tceal1
Slc30a4
Tex15
Large
Xrcc5
Calcrl
Fam13a
Capsl
Arhgap5
Rras2
Ranbp17
Gspt2
Peg12
Fsd1l
Mageh1
Itm2a
8430419L09Rik
Zcchc3
Vipr2
Cnrip1
Rnf180
Krt18
Mllt4
Arhgef25
Arhgap32
S1pr3
Gpr65
Gna14
Maoa
Lonrf3
Arhgef5
Rab6b
Arhgef40
Irf6
Galm
Myct1
Morn4
Dennd2c
Cep112
Slc2a10
Cadps2
Edar
Osgin1
Sytl4
Zfp92
Spp1
Rgs1
Sh2d4a
Ccdc141
Unc45b
Clec1a
Pvrl4
Crispld1
Gypa
Gpr133
Fam184a
Arhgap6
Maged1
Fut10
Gja1
Nap1l3
Plxna1
Nrk
Prex2
Lima1
Rasal2
Stard13
Mpdz
Mamdc2
Park2
Ephx2
Lphn1
Pcdhgb6
Myo1d
Psd3
Lrrc66
Myo6
Nynrin
Uaca
Rassf6
Lrrc36
9130008F23Rik
Acss2
Meis1
Sipa1l1
Pard3b
Dio2
Rora
Zfp521
Ccdc8
Fbxo16
Car2
C1qtnf6
Copz2
Grb10
Ttc39b
Slc27a6
Sgce
Tie1
Tro
Gdf3
Fam196a
Tle1
Gata3
Arhgef9
Plcb1
Hdx
Gata1
Trim58
Prune2
Srms
Klhl13
Klhl8
Zfp354b
Etl4
Lrch2
Camk2a
Bahcc1
Dusp6
Tlcd2
Tbc1d9
Rnase6
Col4a1
Coro2a
Rec8
Gstm7
Cst7
Gnb4
Kifap3
Lat
Sult1a1
Zfp711
Cd38
Lancl3
Gpr87
Med12l
Gstm5
Celsr1
Pced1b
Tmem184c
Ptpdc1
Pcdhga12
Cttn
9330182L06Rik
Inpp4b
Hsf2bp
Sdc2
Aldh1a1
Aqp1
Tnik
Scml4
Thsd4
F11r
Pbx1
Xk
Nt5c3
Khdrbs3
Erp27
Snap47
Cc2d2a
Sox6
Mill2
Dock1
Prkg1
Gnat2
Pgbd1
Bcam
Tox
Ptgs1
Ppic
Mlph
Gm7173
Dgkg
Lphn2
Itpr2
Icam4
Cplx2
Mid2
Slc9a9
Dzip1
Mmp14
Tgm2
Dnm3
Havcr2
Nupr1
Efna1
Tmem246
Nrbp2
Mapk12
Pros1
Ndnf
St7
Ghr
Pcdh7
Tnfsf4
Nckap1
Sfmbt2
Plxdc2
F2rl2
Elovl7
Slc35e4
Obsl1
Cd248
Rps6ka6
Jam3
Celf5
Gucy1b3
Mpp3
Runx1t1
Foxp2
Fhl1
Abca4
Plcl1
Myo1e
Dcbld2
Mycn
Exoc6b
Cacna2d4
Evc
Wwtr1
2610034B18Rik
Pou2af1
Cpm
Amotl2
Npr1
Mpp2
Tm4sf1
Podxl
Arhgef26
Sspn
Gnai1
Rarb
Dsp
Eya4
Neo1
Ramp2
Limch1
Galnt18
Tubg2
Timp3
Rnf17
Ldb2
Cpt1c
Epdr1
Fgf1
Evc2
Mmp16
Chst2
Jam2
Npas3
Gpx8
Cdc42ep5
Nova1
Sit1
Zg16
Pde3b
Enpp6
Rab39b
Lca5
Enah
Ikzf4
Ptpn14
Rab13
Foxa3
Dmd
Slc8a1
Mmrn1
Slc16a2
Pdgfd
Nbea
Spin4
Fam110c
Mtss1l
Ddit4l
Adcy6
Gng11
Mboat2
Arhgap29
Trpc6
Chst10
Kdr
Ctnnal1
Ptk2
Epor
Slamf1
Itga2b
Psma8
Tc2n
Gpr64
Cpne8
Scrn1
Notch3
Itgb3
Soga1
Sytl5
Art4
D630039A03Rik
D330045A20Rik
Mettl8
Pde5a
Srd5a1
Cpeb2
Rbm11
Mtus2
1190002N15Rik
Prkch
Dtnbp1
Rasl11b
Stk39
Cd276
Cntd1
Sema3d
S1pr1
Adamts20
Ddx3y
Neurl1a
Spats2
Pgm5
Gpr183
Il18r1
Fap
Cftr
Ston1
Hoxd4
Gtdc1
Cdh1
Slc19a2
Ltbp4
Slc2a6
Mt2
Col19a1
Zfhx4
Cth
Ccdc109b
Lrp1
Nav3
Casq2
Hmcn1
Cpvl
Dlk1
Rcvrn
Arsg
Dll4
Wnk3
