# Supplementary material for: MSI2 is required for maintaining activated myelodysplastic syndrome stem cells
Source: Nat Commun. 2016 Feb 22;7:10739. doi: 10.1038/ncomms10739 (PMC4764878; doi:10.1038/ncomms10739)
Supplement: Supplementary Data 2 — Rank list of genes based on fold change comparing NHD13/MSI2 to NHD13 LSKs and used for gene set enrichment analysis. [file ncomms10739-s3.xls]

## Sheet: Sheet1
Supplementary data 2: Rank list of genes based on fold change comparing NHD13/MSI2 to NHD13 LSKs and used for gene set enrichment analysis.
Gene	Fold change
4922502D21Rik	4.99376
Fbp1	4.88008
2010109I03Rik	4.76783
Fcer2a	4.75807
Scn4a	4.70497
Erbb3	4.35993
Gm13710	4.29042
Tdrd9	4.04306
Lifr	4.03454
Gm5086	3.9345
Pnp2	3.8051
Atp4a	3.72808
Ankrd22	3.69147
Chga	3.67417
2610203C22Rik	3.63959
Slc34a1	3.63433
1700061G19Rik	3.61164
Gprc5c	3.55882
Dhrs3	3.53102
Col4a1	3.51402
Bfsp2	3.48744
Dnase1l3	3.46061
Gcnt4	3.30143
Cd79a	3.29294
Cd209a	3.27716
Clec4g	3.27211
Atp8b5	3.16966
Lsr	3.14523
Rab39	3.1363
C4b	3.12864
Ifitm7	3.08606
Snx24	3.02237
Cuedc1	3.01216
Chd5	2.99984
Cacna1b	2.98908
Col1a1	2.93654
2210403K04Rik	2.93508
Dbn1	2.89651
Echdc2	2.88467
Ccbp2	2.88047
Tmtc1	2.86828
Bpi	2.85091
P2rx7	2.80064
Rasal1	2.79718
2900011O08Rik	2.79566
Pde7b	2.7925
Ascl2	2.77351
Uchl1	2.66731
Tbc1d9	2.62183
Art5	2.61576
Slc2a5	2.58859
Il13ra1	2.58775
Rnase12	2.58766
Enc1	2.58666
Tlr12	2.57947
0610040J01Rik	2.56577
Mn1	2.54971
Cxcr1	2.54536
Rusc2	2.541
BC064078	2.52469
Cd6	2.475
Cask	2.44679
Gm16548	2.44444
Hexim2	2.40166
Tjp1	2.3997
Pcdhga7	2.38455
Zfp951	2.3692
Mecom	2.36729
Gm14295	2.34125
Mmp11	2.32906
Ptprf	2.31303
Cd5	2.3094
Vpreb3	2.30215
Srpk3	2.30213
Cfp	2.30041
Ppfia4	2.27831
Pcp4l1	2.27596
Slamf7	2.26288
Il1rn	2.26257
Myadml2	2.26185
Eps8	2.25875
BC055004	2.25294
Tubb2b	2.25236
H2afy2	2.24966
Patl2	2.23502
Galr2	2.2347
Clec12a	2.22311
Cyp39a1	2.21858
Ccdc63	2.21616
Pax5	2.21397
Pik3c2b	2.21047
Cxcr2	2.20698
Hs3st3b1	2.2035
Atxn1	2.19057
Bahcc1	2.18055
Maf	2.17483
Dhtkd1	2.17136
Gm11992	2.15286
Nsg2	2.14961
Gm14492	2.1495
BC018473	2.14623
Nup210l	2.1421
Ppm1l	2.14197
Ly6a	2.14114
Nrxn1	2.14091
Dpf3	2.13923
Xist	2.12606
Marcks	2.12136
Fgf13	2.11839
Hsd17b1	2.11438
Hpse	2.10743
Xlr3a	2.10583
Tnni2	2.09388
Slc4a11	2.08542
Itgam	2.07687
Rgag4	2.07128
Bmx	2.06226
Plat	2.05571
Nav2	2.03784
C3	2.03623
Tmem119	2.02994
Cnn3	2.02869
Cfb	2.02038
Lrp4	2.00788
Padi3	2.00586
Tfec	2.00515
Gm10451	2.003
Amica1	1.998
Cd74	1.98938
Cstad	1.98335
Gria3	1.98134
Sfxn5	1.97033
Stfa1	1.96723
D17H6S56E-3	1.96705
Scnn1a	1.9524
Zc3h12d	1.94768
Id2	1.94171
H2-Eb1	1.93563
Emilin2	1.93257
Col4a2	1.92887
Pik3r3	1.92094
Rgl1	1.91957
Apcdd1	1.91157
1700048O20Rik	1.89355
Rnase6	1.8828
Amz1	1.88142
Gpr82	1.88132
Ccr6	1.87053
Stox2	1.8668
Ptk7	1.86529
B3gnt5	1.8619
I730030J21Rik	1.85084
Inpp4a	1.84105
Ccl3	1.83874
4933440M02Rik	1.82496
Jub	1.82093
Pdcd1	1.81936
Selp	1.81172
Mogat2	1.81011
Zfp266	1.80453
Satb2	1.80314
Trim30b	1.78846
Pygm	1.78417
Cd19	1.78234
Mocos	1.78208
Tbc1d2	1.78183
Tagln	1.78125
Mgst1	1.78112
Mnda	1.78071
Gdpd1	1.77803
Csf2rb2	1.7778
Bzrap1	1.77397
Cdk19	1.76934
Csmd1	1.76534
Fam46a	1.76223
Arid3a	1.7613
Unc93b1	1.75991
Tyrobp	1.75775
Gfod1	1.75685
2210417A02Rik	1.75384
Tmem170b	1.7492
Slc30a2	1.74806
A530032D15Rik	1.74128
Sox4	1.7398
Apoe	1.73059
Csf1r	1.71951
Map3k1	1.71726
Serpina3f	1.71401
2900006K08Rik	1.71023
1700025N23Rik	1.70757
Fkbp6	1.69764
Arap2	1.69707
Rasl12	1.69128
Il4ra	1.68993
Sox13	1.68736
Camkv	1.68687
Zfp710	1.68239
St8sia4	1.67706
Mx1	1.67154
Cdo1	1.66816
Rnf43	1.66138
Tifab	1.65825
Il1rl2	1.65639
Padi4	1.65495
Tstd1	1.65342
Ldhb	1.65097
Ldoc1l	1.64623
Ddah2	1.63988
Sele	1.63916
Padi2	1.63822
Fam198a	1.63618
Vash2	1.63604
Dmkn	1.63306
Amd1	1.62822
Pi16	1.62594
Sh3pxd2b	1.6211
Klrk1	1.60703
Cecr2	1.60634
Mex3a	1.6013
Hoxa4	1.5972
Ctsh	1.59674
Pstpip2	1.59423
Abcg1	1.59108
Itpripl1	1.58597
Hip1	1.58475
BC022687	1.58288
Entpd1	1.58102
Prkcd	1.58079
Kcnk6	1.57678
Dync2li1	1.57604
Apoc1	1.57434
D17H6S53E	1.57323
C330006A16Rik	1.57121
Rbm47	1.57085
Tgfbi	1.56996
9530080O11Rik	1.56948
Arhgap26	1.55727
Lsp1	1.55483
Oas1g	1.55254
H2-Aa	1.54736
Mbnl1	1.54241
Ng23	1.54211
Ncs1	1.54045
Man2b1	1.53928
Tubb5	1.5369
2900097C17Rik	1.53661
Nrp1	1.53309
Cacna1f	1.53242
Pgpep1	1.53173
B430306N03Rik	1.53128
2010001M09Rik	1.52962
Camk2a	1.52458
Kif18b	1.52388
Col4a3	1.52287
Frat1	1.52
Igsf6	1.51523
Cdv3	1.51432
Tlcd2	1.51173
Gm13498	1.50989
Ip6k1	1.5083
Fblim1	1.50488
Rin2	1.50196
Usp35	1.50084
Hk3	1.4951
2400009B08Rik	1.49321
Lats2	1.49259
Kmo	1.49235
Pld4	1.49089
Il12a	1.49032
Ilf3	1.48818
Cyth4	1.48586
Egfl7	1.48434
Tmem151b	1.48332
Ovol1	1.48225
Pla2g4b	1.47742
Ffar2	1.47513
Actr2	1.47507
Il20rb	1.47136
Il1r1	1.47116
Hist1h2bc	1.46962
Tbc1d30	1.46763
Iqcg	1.46756
Lrrc2	1.46488
Snx25	1.46333
Hist1h2bp	1.46244
Tacc1	1.46002
Slc4a8	1.45975
Plau	1.45903
Ccl6	1.45853
Zfp518b	1.4584
Ifitm5	1.45621
Tmf1	1.45292
Tnfrsf26	1.45261
Zfp516	1.45243
H2-Ab1	1.45096
Mgst2	1.44969
Gm15760	1.44952
Coro2a	1.44623
Mcart6	1.44118
Ttc39c	1.43763
Zfp238	1.43717
Csf3r	1.43543
B4galt5	1.43539
Mrc2	1.42989
Acox3	1.42105
Cd82	1.42081
Rtn4r	1.41954
Dusp6	1.41944
Ube2h	1.41918
Hesx1	1.4181
Clip2	1.4166
Gm11428	1.41656
Eif2c4	1.41252
Inpp5f	1.41215
Cd160	1.41122
Bpifc	1.41007
Pik3cg	1.40892
Adipor2	1.40644
Fam20a	1.39964
Fam105a	1.39648
Snx2	1.39639
Fam169a	1.39564
Hhex	1.39307
Cd300lb	1.39257
Hvcn1	1.39063
Robo4	1.3894
Prr13	1.38825
C130026I21Rik	1.38748
4933430I17Rik	1.38723
Strbp	1.38718
Dnajc18	1.3853
Mcmbp	1.38381
Rrad	1.37771
Mefv	1.37756
Serpinf1	1.37713
Hist1h2bb	1.37685
Krt80	1.36751
Gab1	1.36383
Sgms2	1.36173
Ankrd33b	1.36105
Chi3l1	1.36079
Glis3	1.35973
Igsf9	1.35861
Pi4k2a	1.35476
Braf	1.35356
Mdga1	1.35343
Sema4f	1.35247
Fn1	1.34766
Scd2	1.34597
Jak1	1.34383
Mical1	1.34107
Lat2	1.33931
Slamf6	1.3392
Arhgap11a	1.338
Ptafr	1.33757
D6Mm5e	1.33597
Fam71e1	1.3339
Ssr1	1.33139
Mapre2	1.32994
Ptprj	1.32966
Dnajb5	1.32889
Cbfa2t2	1.32836
Gm4902	1.32715
Papss2	1.32462
Ikzf2	1.31763
Tnk1	1.31481
Ifnar1	1.31437
Fitm1	1.31387
Dpm1	1.3137
Dusp7	1.31054
Srcrb4d	1.30936
Tnfrsf13c	1.30707
Gatad1	1.3045
B4galt1	1.30327
Ltb	1.30033
Pkib	1.29933
Ebi3	1.29824
Rab27a	1.29769
Psmd4	1.29607
Prtn3	1.29574
A430107O13Rik	1.29318
Mxi1	1.29232
Actn1	1.29218
Rnf19b	1.2877
Zfyve27	1.28718
Abp1	1.28676
Gm11648	1.28591
Azin1	1.28313
Dlg3	1.28286
Acoxl	1.28276
Crcp	1.28205
Paip1	1.28041
Aldh1b1	1.27937
4931406C07Rik	1.27398
Gem	1.27356
Parp8	1.27198
Ppp2r5c	1.27059
Gm5431	1.26719
Pth1r	1.26681
Glcci1	1.2664
Mst1r	1.26501
Ankrd29	1.26415
Phkg1	1.2635
4931431C16Rik	1.26243
Krt7	1.26152
Vopp1	1.26004
Cd101	1.25591
Nras	1.25548
Gdap10	1.25385
Pmaip1	1.25302
Plekho1	1.25115
E330020D12Rik	1.24965
Phldb2	1.24958
Sort1	1.24736
Ctnna1	1.24735
Gm16853	1.24599
4930420K17Rik	1.24594
Slpi	1.2447
Ncf1	1.24432
Rasgrf1	1.24164
Myadm	1.24028
2010-09-03	1.23904
Jmjd7	1.23263
P2rx4	1.23132
Sorl1	1.23056
Gdpd3	1.22978
Itgb2l	1.2279
Runx2	1.22762
Nudt15	1.22638
Tnfrsf23	1.22619
Tmem171	1.22515
Mrgpra2b	1.21971
Mapk4	1.21767
Ctns	1.21185
Siglecg	1.2115
Gpx3	1.20995
Sh3tc1	1.20955
Ifitm6	1.20921
Phlda1	1.2048
Ciita	1.20444
Ncoa3	1.20442
Scd1	1.20431
Golt1b	1.2022
Pten	1.20066
Dusp5	1.20015
Irf8	1.19924
Relb	1.1972
Gm20337	1.1968
4921513D23Rik	1.19673
Sema4d	1.19564
Fhl3	1.19529
Ifngr2	1.19486
Rufy4	1.19227
Foxn3	1.19194
Pdgfa	1.19158
Gnb1	1.18999
Med1	1.18932
Ryr1	1.18569
Kdm5b	1.18267
H2afy	1.18247
Zfp286	1.18184
Mvd	1.18181
Gm17745	1.1804
Pmel	1.17947
Aoc2	1.17563
Rgs8	1.17426
Sh3bp5	1.17421
Fam60a	1.17407
Cebpa	1.17383
Swap70	1.17362
Chchd10	1.17159
Usp37	1.17146
Ccdc6	1.17098
2010-09-01	1.16835
Tug1	1.16769
Pea15a	1.1672
Trim66	1.16703
Tes	1.16667
Gm13051	1.16619
Aatk	1.16606
Il6ra	1.15949
Cd68	1.15902
Bex6	1.1585
C130050O18Rik	1.15585
Bcl2l14	1.1541
Anxa1	1.15168
9030619P08Rik	1.15086
Unc5cl	1.14717
Thsd1	1.14698
9530027J09Rik	1.146
Gm12185	1.14428
1700012B15Rik	1.14338
Klf16	1.14283
Cebpg	1.14229
Olr1	1.14035
Rapgefl1	1.14026
Ctsz	1.13855
Lrrc8a	1.1369
Bod1	1.13619
Hist1h2bm	1.13385
Gigyf1	1.13292
Canx	1.13283
Tuba1a	1.13161
AA986860	1.13117
Kcnj11	1.13049
Ttyh2	1.13038
Thada	1.12581
Ccl5	1.1227
Sntb2	1.12129
Pfkl	1.11826
Gsta4	1.11648
Dhx38	1.11521
Parvg	1.11442
Alkbh5	1.11215
Deptor	1.11149
Txndc16	1.10792
F10	1.10756
Txnl4b	1.10487
Jup	1.1026
BC100530	1.10095
Lyst	1.10055
Ypel2	1.10046
Rhbdf2	1.10011
Efha2	1.09978
Ado	1.0976
Tlr1	1.09591
Scd4	1.09587
Trappc5	1.09303
Znf512b	1.093
Dcun1d5	1.09289
Klf13	1.09074
Ms4a6c	1.09073
H2-DMb2	1.0907
Tns3	1.0905
Uba7	1.08835
Myl10	1.08744
6030429G01Rik	1.08611
4921531C22Rik	1.08542
Rapgef5	1.08298
Zfyve1	1.08196
St3gal5	1.08183
Gnal	1.07952
Twf1	1.07851
Fcgr1	1.07237
Srpk2	1.07221
A930013F10Rik	1.071
1110008J03Rik	1.06998
Fam134b	1.06857
Nufip2	1.0672
4930432K21Rik	1.06646
Cp	1.0647
2810474O19Rik	1.06308
Bbs1	1.06155
Dnmt3a	1.06128
Cnnm4	1.06078
Lrrc25	1.06062
Afap1l1	1.06007
Rnf122	1.05927
Pcdhb14	1.05482
Sema4c	1.05471
Gm2382	1.05362
Zdhhc20	1.0529
Ap1b1	1.05159
2210012G02Rik	1.05023
Fbxo46	1.05009
Cd69	1.05001
Kdm6b	1.04934
Raver2	1.04851
Sash1	1.04799
Angptl2	1.04756
Baz1a	1.04724
Necap2	1.04714
Zswim4	1.04588
Trpv2	1.045
Hist1h2bj	1.04202
Mysm1	1.04074
Zc3h12c	1.04072
9030425E11Rik	1.04037
Mast1	1.03948
Pdp2	1.03833
Irak2	1.03578
Wtap	1.03522
Rdh13	1.03042
Glipr1	1.02955
Acot2	1.02725
Lhx2	1.02621
Cebpd	1.02529
E230008N13Rik	1.02324
Tut1	1.02261
Rpph1	1.02242
Myo15	1.02067
Zfp780b	1.01975
Tmem132a	1.01503
Trim12c	1.01423
Ppfibp2	1.01276
Pycard	1.01224
Gm2a	1.01097
Mgea5	1.01086
Rhou	1.01024
Otogl	1.00993
Kctd12b	1.00964
Fam167a	1.00954
Tmem181b-ps	1.00901
Gm6548	1.00825
Sfn	1.00817
Herc6	1.00666
Ptges3	1.00654
1700097N02Rik	1.00614
Man2c1	1.004
Evi5l	1.00252
Mkl2	1.00183
Rap2b	1.00145
AI607873	1.00027
Gsk3b	1.00019
Slc15a3	0.998577
Zfat	0.997656
Idh1	0.997574
Sav1	0.99678
Lgmn	0.995586
Lrrc16a	0.995094
2610204G22Rik	0.99269
Pou2f2	0.992024
Arglu1	0.991779
Plk1	0.991558
Ppp3ca	0.989249
Tmem79	0.989039
Bach2	0.988727
Msrb3	0.988472
Cdh17	0.987111
Cep164	0.986297
Rab11fip4	0.985543
Hist1h2be	0.984788
5031414D18Rik	0.984429
I830077J02Rik	0.982725
Cul5	0.982132
Hspa2	0.981919
Dock4	0.981582
Pgam2	0.97986
Tmem86a	0.978145
Atg16l2	0.977718
4933434E20Rik	0.977523
Slc39a1	0.974183
Rin3	0.973916
Igf1r	0.972517
Cd300a	0.972404
Lynx1	0.97223
Myef2	0.971534
Cd177	0.968964
Papd7	0.968685
Csf2rb	0.968535
Tmem229b	0.967403
Fmnl2	0.967156
Spns3	0.967078
Zbtb12	0.962674
Fam174a	0.962123
2010002N04Rik	0.961638
Adora3	0.960182
Clec9a	0.958164
Pde8b	0.957973
Tagap1	0.957567
Tmem101	0.95737
Sephs2	0.955936
Gpr107	0.955039
1700012A16Rik	0.953224
Zscan20	0.953204
Pim2	0.950138
Eef2k	0.94982
C1ra	0.949348
Pnpla7	0.94811
Cass4	0.947382
Tfeb	0.946747
Arl11	0.945427
Gcfc1	0.94506
Sdc4	0.941636
Gna15	0.941511
Tmem26	0.940702
Gng3	0.940329
Zfp97	0.939341
Alg11	0.9386
Ly6i	0.938079
Btg1	0.937693
Kif9	0.937278
LOC622070	0.937189
AI597468	0.937156
Ptgir	0.936804
Pcx	0.935527
Trim9	0.93527
Ing3	0.934826
Lrrc58	0.933592
Cntnap1	0.933416
Pgap1	0.933275
Zhx2	0.933087
Chd7	0.932665
1700010I14Rik	0.931961
Cnpy4	0.931909
Mrc1	0.931508
Rbpms	0.931304
Apobr	0.930908
Ccl4	0.930115
Pqlc1	0.930061
BC013712	0.929803
Slc35b4	0.929509
Trap1a	0.929497
Kcnip3	0.929092
Kdelr2	0.928046
Fbxw4	0.925865
Zcchc18	0.925319
Rhobtb2	0.925048
Vps18	0.924109
Otub1	0.923334
Lrrc20	0.92201
Pde2a	0.92098
Stim2	0.919937
Ppp4r1	0.919493
Mmp19	0.919168
Pygl	0.917755
Brd3	0.917012
Snx30	0.916567
Neu1	0.916525
Ccdc109a	0.914131
Ubtd1	0.914074
Cdk5rap3	0.913988
Ninl	0.913947
Alas1	0.912595
Whsc1l1	0.912519
2310040G24Rik	0.912514
Mlkl	0.911785
2810408A11Rik	0.910787
Egln3	0.909451
Ptp4a2	0.908332
Ugt1a7c	0.908066
Mtap7	0.906377
Hsp90ab1	0.905713
Tcf7l2	0.905498
Serinc3	0.90475
Entpd7	0.904372
Gm16675	0.904335
Hnrnpl	0.904263
Nod2	0.903678
Fcna	0.90333
Pkig	0.903049
Pdcd4	0.90282
Bloc1s2	0.902683
Mex3b	0.902246
Clasp1	0.900992
Ms4a4c	0.898759
Psmd13	0.897762
Dyx1c1	0.89682
Dazap2	0.896414
Zfp263	0.895952
Dok3	0.89481
BC005764	0.893916
Clic1	0.893818
A330040F15Rik	0.892249
Alpk2	0.892114
Arhgap19	0.892102
Ly6c2	0.892039
Kdm1a	0.89108
Gpr160	0.889754
Dtwd2	0.889342
9330133O14Rik	0.888882
Rasgrp3	0.887959
Zxdc	0.887715
Cdkn1b	0.887522
Gtf2a1	0.887415
Rab31	0.885801
Nudcd3	0.884774
Slc35d2	0.882773
AI504432	0.88274
Trim30d	0.88252
Fes	0.88176
Hist1h4c	0.881713
Zfp839	0.881567
Anp32b	0.881368
Kif1b	0.881008
Rab40c	0.880557
I830012O16Rik	0.880529
Trf	0.880345
Tmem2	0.879996
Uimc1	0.879554
Slc38a6	0.879147
Zfp558	0.87834
Pak1	0.87772
Nfe2	0.874772
Myo1f	0.874591
Lmln	0.873785
Pacsin2	0.87353
Fgd2	0.873439
Rab17	0.8713
Mfap3	0.869418
2010-08-31	0.866783
Cd79b	0.865335
Chkb	0.86514
Srp68	0.864164
Pan3	0.864061
Sgpl1	0.863428
Aagab	0.862923
Ncstn	0.862606
Whrn	0.861456
Ddx42	0.861235
Hif1an	0.861105
Cnksr3	0.860654
Luc7l3	0.8605
Naip6	0.860035
Bst2	0.858881
Csde1	0.858527
Gm16386	0.85838
Pik3ap1	0.858373
Brd7	0.858232
Coro7	0.858136
F420014N23Rik	0.85785
Notch2	0.857474
Amdhd2	0.85737
Lmo4	0.857243
Antxr1	0.857114
Rufy2	0.856342
Xpa	0.855414
Fbxl22	0.855213
4930539E08Rik	0.854652
Pcsk7	0.85298
Rab8a	0.85242
Gba	0.852339
Fam105b	0.851573
Capg	0.849298
Cyp11a1	0.848123
Bub1	0.846752
Usp20	0.846677
Sec24c	0.845192
Camk4	0.844529
Isg15	0.843029
Mgl2	0.84136
Rassf2	0.841163
Sub1	0.840863
Zbtb44	0.839338
Svip	0.837074
9030617O03Rik	0.836233
Psap	0.835503
Rbm26	0.835099
Lcp1	0.834877
Serpine3	0.834325
Snrnp35	0.833896
Nars	0.832891
Cd84	0.832869
Pcdhgc3	0.831926
Ptplb	0.83174
Hipk3	0.831666
Aldoart1	0.83019
Arl6ip1	0.828765
Mira	0.828608
Smap1	0.82841
Pxn	0.827953
E030024N20Rik	0.827908
Zfp868	0.826532
Qpctl	0.825658
Gm12409	0.825272
Tec	0.825019
Pccb	0.824692
Slc24a6	0.821932
Pqlc2	0.821486
Ecm1	0.821426
Sh2d5	0.821217
Abi3	0.821197
Rp2h	0.820266
Tubb2a	0.820031
Ankle2	0.819961
Mgat1	0.818952
Als2cl	0.81873
B3gnt8	0.816117
Afg3l1	0.815411
Khsrp	0.813699
Crybg3	0.813653
Tnpo2	0.813137
Rbm15	0.812541
2500004C02Rik	0.811434
Dnajc7	0.810761
Tex2	0.809025
Man1a	0.806997
Gpr113	0.8057
Srsf2	0.805598
Rrbp1	0.804896
Ltf	0.80416
BC035044	0.80299
Hist3h2ba	0.802101
Pnp	0.801817
Card9	0.801621
Gm13476	0.80155
Eif4e3	0.801307
Abcf1	0.801266
Stk11ip	0.799655
B230216N24Rik	0.799459
Arvcf	0.799079
Prr14	0.79852
Hmgxb4	0.795156
Stat2	0.795127
Slc29a3	0.794489
Sdcbp	0.793723
Ankrd23	0.792977
Tgm1	0.792627
Calm1	0.792128
Mier3	0.790348
Smarce1	0.789703
Eif4e2	0.789535
Dynlt1b	0.789387
Pfkfb4	0.788774
Gabarapl1	0.788438
Ldlr	0.788166
Ppap2a	0.787179
Gm11602	0.786011
BC002230	0.78545
Gm12709	0.785433
Ralgds	0.784872
Fam129a	0.784655
Sec63	0.783915
Il22ra2	0.783386
Camsap3	0.782343
Clasp2	0.782226
St3gal2	0.781911
Stat5b	0.781562
Ccnyl1	0.781228
Hdhd3	0.780557
Hsf2	0.780505
Zfp445	0.779977
Oas1a	0.77927
2010-02-28	0.779088
Pdcd7	0.778489
Klrb1f	0.777737
Abcd1	0.777151
Pdlim7	0.776088
Ube2e3	0.775719
Pfdn2	0.775673
Ppp1r9b	0.775672
Cnn2	0.774492
Ly6e	0.773846
Edem1	0.773832
Ap3m2	0.773375
Dok1	0.773007
Rev1	0.772109
Numbl	0.771994
Vezf1	0.771438
Plekha2	0.770999
Ptpn9	0.769539
Gm13154	0.76842
Acly	0.767564
Slc39a7	0.767001
Kat5	0.76691
Eif2ak2	0.765533
Ttc25	0.765258
Iigp1	0.764639
Mapkapk2	0.76443
Trim34a	0.763805
Bckdha	0.762878
Adap1	0.762136
Casp4	0.76082
Hnrnph2	0.760542
Fcnb	0.7605
Rtf1	0.760271
Bphl	0.760121
3830408C21Rik	0.759297
Lasp1	0.75837
D18Ertd653e	0.758169
Marcksl1	0.758083
1600010M07Rik	0.75779
Insig1	0.757123
Tsga10	0.757117
Gm1821	0.756551
Snx8	0.756317
Klhl9	0.755644
Cdk20	0.75529
Msh5	0.755268
Hist2h4	0.75466
Dap	0.754488
Micall2	0.75428
Csrnp1	0.754181
Evpl	0.754161
Parp10	0.753675
Acbd3	0.75355
Syp	0.753471
Rgs10	0.752664
Ppp2r2d	0.752533
Zfp385a	0.750996
Entpd5	0.750733
Micu1	0.750731
Ikbkb	0.750695
Depdc7	0.750549
Kcnd1	0.750502
Susd2	0.750356
Tor3a	0.74925
Lrmp	0.748618
Pcf11	0.747393
Rhoq	0.74713
Sh3bp4	0.747007
Lpin1	0.746892
Mob3a	0.746876
Hk2	0.746853
Gna12	0.746842
Mtdh	0.746607
Slc23a1	0.746268
Npc2	0.746086
Pitpnc1	0.745954
Cdk5r1	0.745368
Scrn2	0.744952
4930480K15Rik	0.744347
Gpd1l	0.744082
Gstt2	0.743484
Ss18l1	0.743366
Farsa	0.743182
Rnf130	0.742946
Skap2	0.742669
Olfr99	0.742051
Ccng2	0.741608
Rnf25	0.741581
Trim30a	0.741298
Cd34	0.74106
Kif17	0.741027
Dhx8	0.740145
Anxa5	0.739695
Mlec	0.739446
Acvr1	0.739012
Zfp821	0.73866
Eid3	0.737722
Set	0.736558
Acadl	0.736099
Tmem184b	0.735194
Tln1	0.733867
Ocln	0.733662
Amfr	0.733078
Gatsl2	0.732583
Pvr	0.732108
Fam20c	0.731719
Adam8	0.731055
9030625A04Rik	0.730541
Tnfaip8	0.730451
Ccnd1	0.729655
Itgal	0.729448
Rybp	0.7294
Th1l	0.729231
Fam49a	0.728984
Pcdhb19	0.728895
Smarcd1	0.727444
Oplah	0.727128
Tapbpl	0.725414
Aim2	0.725061
Cd52	0.724227
Ehd4	0.723881
Tmem206	0.723293
Mfng	0.722953
Kctd3	0.721544
1700021K19Rik	0.719875
Dvl3	0.71973
Traf3ip3	0.718719
Mta2	0.718433
Nfkb1	0.718274
Parp3	0.717988
Slc25a45	0.717938
A730098P11Rik	0.717222
Gm885	0.717017
Calr	0.716767
Zfp608	0.714856
Mbd1	0.714787
Kpna2	0.714315
Cx3cr1	0.713908
2010-09-09	0.713372
Fam111a	0.712892
Rasgrp2	0.712796
Nucks1	0.712429
Lmo1	0.711952
Ift122	0.711739
Eri3	0.711729
Baz2b	0.711664
Hdac8	0.711395
Atf6b	0.711344
Ttc38	0.710722
Atrnl1	0.710615
Rrn3	0.709874
Wibg	0.709736
Rsbn1	0.709072
Napsa	0.708729
Hcfc1	0.70854
Slc31a1	0.7076
Sh3bp2	0.707523
Bcat1	0.70724
Gmip	0.706747
Ankrd27	0.705603
Lgals9	0.705194
Tgtp2	0.704992
Ncf2	0.704422
Ctsc	0.704413
Arhgef10l	0.704057
Lbp	0.703805
Pstpip1	0.70346
Dpysl2	0.702632
Top3a	0.702468
Chmp1a	0.7024
AI450353	0.70235
Bcl3	0.702225
Akr1b3	0.702188
Dpy19l4	0.701627
Lrrc47	0.701446
Bin1	0.701415
Pdzd8	0.701164
Foxk1	0.700728
Tbc1d7	0.700185
Zfp295	0.700007
Lactb	0.69891
Plekhg5	0.698228
Arpc1b	0.697986
Dctn4	0.697433
Cecr5	0.697402
Tmem59l	0.697376
Gm8615	0.697369
Tada2b	0.697345
9130023H24Rik	0.697041
A430035B10Rik	0.697036
Gpc2	0.696819
Rnf215	0.6965
Mad1l1	0.696464
Gas2l3	0.696197
Jhdm1d	0.695865
Tab1	0.695802
Med13l	0.695595
Map3k12	0.694955
Ltbr	0.694775
Tiam1	0.694772
Trex1	0.694759
Xpc	0.694677
Ythdf2	0.694457
Vps54	0.694291
Wfikkn2	0.693843
Stx1b	0.693777
Aldoa	0.693535
L3mbtl2	0.693344
Lrrc61	0.692691
Gab2	0.691731
Fam107b	0.691428
Sergef	0.691425
Ptpn6	0.690998
Smarca5-ps	0.690776
0610031J06Rik	0.690643
Msra	0.690089
Eps8l1	0.689599
Yme1l1	0.689541
Plxnd1	0.68876
Tpd52	0.688628
St3gal4	0.688293
Kras	0.687321
Tbc1d10b	0.686409
Rom1	0.685073
Ssbp2	0.684367
Trim65	0.684202
Cd93	0.683671
Rassf3	0.682897
Cd300lf	0.682144
Per3	0.681688
Cep250	0.68064
Pla2g15	0.680576
Arf6	0.680318
Chaf1a	0.68017
Tfe3	0.678904
Usf1	0.678824
Ddx54	0.678059
Abhd15	0.676643
Lyz2	0.676428
Pelo	0.676163
Flna	0.674826
Stambpl1	0.674515
Klhl24	0.674296
Plcg2	0.673031
1700001L05Rik	0.672933
Nhlrc3	0.672836
Adck1	0.672786
2700007P21Rik	0.672666
Aox3l1	0.672576
Sirt3	0.672482
Asl	0.672477
Wsb1	0.672468
1700049G17Rik	0.671116
Cenpj	0.670905
Iqgap1	0.670823
St5	0.670747
Fuca1	0.669935
Pkn1	0.669263
Pepd	0.669055
Map3k3	0.668744
Git2	0.668404
Slc35a2	0.668073
Mtpn	0.667873
Alad	0.667786
Ppm1m	0.667702
Nudt16	0.667512
Zcchc2	0.667299
Pcdhgb8	0.667168
Tle4	0.666426
Pcsk9	0.66626
Ifnar2	0.665887
2010-09-10	0.665793
Wdfy4	0.665431
Sirt6	0.665402
Adck4	0.664577
Rel	0.664303
Brdt	0.663844
Akap7	0.663835
Lmtk2	0.663656
Ly6c1	0.66327
Smurf1	0.663106
Slc18a2	0.66298
Mtmr14	0.662821
Dgat1	0.66252
Spsb2	0.662058
4930578N16Rik	0.661236
Spin1	0.660897
Uhmk1	0.660828
A630072M18Rik	0.659704
Hspa1l	0.658792
Rc3h2	0.658671
Mettl7a1	0.65767
Clec7a	0.657265
Pnpo	0.656773
Tpm4	0.656466
Sfpi1	0.656382
Axin1	0.656311
Socs5	0.656245
Ccnj	0.65596
Man1c1	0.655323
Prps1l1	0.654936
Ykt6	0.65492
Csnk2a1	0.6546
Zfp273	0.65418
Ier3	0.653718
H2-M3	0.653205
Tmem126b	0.652856
Stat3	0.652818
Cdc42bpg	0.652199
Stk40	0.65214
Ccl9	0.652021
Tns4	0.65119
Abca1	0.650764
Os9	0.65064
Lipe	0.650487
Cd53	0.650401
Gm16515	0.650306
Irak1	0.650058
Snn	0.649983
Nckap1l	0.649412
Inpp5d	0.649237
4930455C21Rik	0.649047
Ube2g2	0.649003
Stk24	0.648532
Gal3st4	0.648374
Calcoco1	0.648373
Gpr18	0.647705
Ak2	0.647019
Cyb5d1	0.646545
Tnfaip1	0.646395
Scamp2	0.646358
Chsy1	0.646242
4933426M11Rik	0.645892
Tnni3	0.645793
Wipi1	0.645179
Sp100	0.643808
Usp22	0.643158
Gm17296	0.643106
Gm5134	0.642656
Poc1a	0.642482
Epha2	0.642215
Limd2	0.641423
Ftl1	0.639826
Strn3	0.638872
Gm10345	0.638794
Nek6	0.638352
Slc23a2	0.638352
Rgl2	0.637241
Rab4b	0.63718
Trp53inp2	0.637152
Cmtm8	0.637104
Ptpn22	0.637015
Pecam1	0.63671
Abcb8	0.63642
Lgals4	0.636068
Snx11	0.635934
Tbk1	0.6354
Sh3rf1	0.634963
Pik3c2a	0.634477
Pgap3	0.634441
Capza2	0.634345
Tprn	0.634067
Usp5	0.633648
Slfn5	0.632852
Renbp	0.632556
Gpx1	0.631938
Batf2	0.631852
Ccdc90b	0.6316
Keap1	0.631141
Hmga1	0.630652
1700112E06Rik	0.630606
Neurl3	0.630434
Sephs1	0.630414
Ik	0.629346
Ap3s1	0.628353
Trpm2	0.628181
Gpatch3	0.627619
Tmem82	0.627519
Reps1	0.627499
Haao	0.627123
Gm9920	0.626732
Ttc12	0.626469
Ppm1d	0.626392
Cpsf2	0.626318
Ly86	0.626118
H2-DMb1	0.62586
Nsd1	0.62571
Anxa6	0.625467
4833439L19Rik	0.625218
Snx10	0.625135
Krit1	0.624741
Dpp3	0.62463
Ppp2r3c	0.624441
Maml2	0.623683
Sae1	0.623414
Gnaq	0.622955
Narfl	0.622593
Mvp	0.621933
Armcx2	0.62132
Gng2	0.621268
Ttc17	0.621133
Pisd-ps2	0.621069
Prorsd1	0.620786
Itfg3	0.620595
Por	0.620312
Zc3hav1	0.620056
1100001G20Rik	0.61998
Dhrs1	0.618166
Cwc25	0.61768
C1galt1c1	0.617456
Haghl	0.616535
Miip	0.616001
Smcr7	0.615887
Ncam1	0.615835
Gramd1b	0.615768
Insl6	0.615556
4932416H05Rik	0.615434
AW011738	0.615227
Mppe1	0.615208
Armcx4	0.614931
Ehhadh	0.614881
Tmsb15b1	0.614566
Kctd20	0.614518
Med23	0.614382
Hnrnph3	0.614173
4933439F18Rik	0.613994
Dock9	0.613826
Gfm2	0.61337
Ankrd13d	0.612635
Rragc	0.611798
Rsl24d1	0.611666
E130112N10Rik	0.61136
Slc4a5	0.611266
Satb1	0.611178
Ppp1cb	0.611137
B4galt3	0.610892
F630028O10Rik	0.610491
Tgs1	0.610188
Nqo2	0.609357
Smad6	0.609197
Ctcf	0.609133
Pigs	0.608479
Ccar1	0.608301
Grb2	0.607841
Rnf166	0.607573
Atg7	0.607495
Kidins220	0.607452
Mars2	0.606417
Qk	0.605907
Arpc5	0.605586
Gm4013	0.605523
Irf2bp2	0.605242
Ogg1	0.605184
Rtn4	0.605172
Dstn	0.605069
Tmem147	0.603757
Ogdh	0.603658
E130307A14Rik	0.603293
Sos2	0.603282
Fkbp2	0.602968
Ptpro	0.602964
Tmbim6	0.602927
Laptm4b	0.602666
Nfe2l1	0.602621
B3gnt3	0.602613
Tmem64	0.602175
Tas1r3	0.602062
2610524H06Rik	0.602034
Sidt2	0.601943
Vaultrc5	0.601902
Rsad2	0.600396
Mamdc4	0.599174
Nlrc4	0.5991
Purb	0.599099
Wdr53	0.599098
Nek2	0.598953
Osbpl7	0.598925
Tmem104	0.598857
Cst3	0.598714
Atp6ap1	0.59749
Ercc6l	0.596988
Gaa	0.596691
Tmem164	0.595758
Taldo1	0.595421
Pgm3	0.595111
Upf1	0.595083
Ubap2l	0.595024
Med17	0.5947
Slc43a2	0.594681
Lig4	0.594542
Asap1	0.594317
Sdc3	0.594305
Larp4	0.594166
Zbtb49	0.59378
Anp32a	0.593212
Efcab5	0.593206
Hsdl2	0.592515
Il16	0.592317
2010-03-07	0.592028
Picalm	0.591721
Adar	0.59132
Slc39a10	0.590877
Fli1	0.590753
Casp1	0.59038
1110054O05Rik	0.590283
Tbc1d10c	0.589502
Irgm1	0.588397
Stxbp2	0.58839
Tnfsf14	0.588027
Kdm4a	0.587791
4930523C07Rik	0.587628
Lrrn4	0.587523
Morf4l1	0.587462
Armcx5	0.587448
A830010M20Rik	0.587243
Fam69a	0.587224
Capn3	0.585605
Zfp948	0.585488
Anapc7	0.585129
E130308A19Rik	0.584737
Cirbp	0.584676
1300001I01Rik	0.584593
Zfyve20	0.58452
Capn5	0.584089
Mfsd4	0.584065
Kdm2a	0.583874
Rnf149	0.5838
E130102H24Rik	0.583774
Cebpe	0.583436
Rgs12	0.583185
Zfp187	0.583053
N4bp1	0.58295
Cds1	0.582551
1810074P20Rik	0.582511
Tra2b	0.582511
Tmem219	0.582415
Ifit3	0.582376
Mon1b	0.582309
BC017643	0.581435
Pycr1	0.581432
Pcnp	0.581094
Slain2	0.580998
9530082P21Rik	0.580336
Tsn	0.579883
Ikbkg	0.579733
Tnip1	0.578979
Pbx2	0.57885
Myzap	0.578832
Etv6	0.578784
Dnajc14	0.578731
Atp6v0b	0.577627
Rtkn	0.577593
Sfxn3	0.577471
Atxn3	0.577257
Ufsp2	0.577085
Cox15	0.576382
Csf1	0.5762
Eif4enif1	0.575466
Myo18b	0.575254
Zmym5	0.574943
Atg14	0.574765
Mbtps1	0.574448
Epb4.1l1	0.574295
D19Ertd737e	0.573934
Pxk	0.573924
Prkar1b	0.573849
BC046331	0.573254
Fam114a2	0.57318
Neurl1b	0.572792
Asah1	0.572515
0610012H03Rik	0.572467
Wdr26	0.572145
Rem2	0.572097
Taok1	0.571711
9930104L06Rik	0.571562
1500003O03Rik	0.571237
Zbtb17	0.571159
D6Ertd527e	0.570935
Aen	0.570766
Tmem43	0.570749
Rdh12	0.570445
Ssbp1	0.569979
Pglyrp1	0.569968
Cdk16	0.569593
Nebl	0.56934
Gpt2	0.568746
Sec24d	0.568667
Hoxb4	0.568522
Oasl2	0.568347
Lrrk2	0.568285
Arpc5l	0.567542
Srp72	0.567497
Srsf11	0.567352
1200014J11Rik	0.567078
Eml2	0.566318
Dolpp1	0.566154
Apba1	0.565942
Ccni	0.565844
Ninj1	0.564566
Chic2	0.56439
Mtmr3	0.563955
Psd4	0.562801
Fbxo32	0.562181
Zfp750	0.56207
Chd4	0.561938
4933407H18Rik	0.56193
E330016A19Rik	0.561391
Abcc3	0.561384
Gosr2	0.560548
Agpat1	0.55983
Hmox1	0.559751
Itm2c	0.559388
Arid2	0.558806
Slc10a3	0.558581
Pde7a	0.558515
Epha7	0.558318
Ncf4	0.558206
Slc7a7	0.557774
Ankrd13a	0.557751
Ifi44	0.55772
Far2	0.557453
1110049F12Rik	0.557404
Rock1	0.557232
Zfp775	0.556536
Dnd1	0.556169
AI507597	0.555807
Fam118b	0.555789
9030025P20Rik	0.55576
Ftsjd2	0.555629
Atp6v0c	0.555438
Trappc6b	0.555042
Spryd3	0.554855
Pkm2	0.554793
Gm1976	0.554716
Cln8	0.554564
Nnt	0.554486
Phlpp2	0.55388
Plekhg2	0.553209
4930525G20Rik	0.552348
Pabpn1	0.55222
Cerkl	0.551838
Dhx40	0.551638
Poldip3	0.5515
Lysmd4	0.551136
Hexa	0.551026
Spop	0.550986
Smg7	0.550774
Ttc3	0.550402
Adrbk1	0.550368
Fcrl1	0.550297
Ddx21	0.550204
Dgke	0.549666
Lyn	0.549098
Tmem67	0.548676
Thoc6	0.548587
Aim1l	0.548228
Pcyox1	0.547993
Ccdc22	0.547665
Tmem161b	0.547661
Lman2	0.547454
2010012O05Rik	0.547441
Gbp7	0.547272
Fam109a	0.54715
Slc16a6	0.547056
Tbc1d5	0.546979
Tfip11	0.546849
Wwc2	0.546208
Ppp1r13b	0.54612
Slc26a2	0.545987
Fndc3b	0.545833
Chfr	0.545759
1110038D17Rik	0.545468
Dnase2a	0.544985
S100a6	0.544642
Ap1g2	0.544495
Smug1	0.544251
Myh9	0.543659
Aldh16a1	0.54358
Cyb561d1	0.543475
Hes6	0.543088
Lemd2	0.542884
Arpc4	0.542816
Zfp111	0.542282
Fbxo21	0.542257
LOC100504703	0.542167
Zmynd8	0.541703
Tmem120a	0.541436
9830107B12Rik	0.541399
Pdia6	0.541279
Tyk2	0.540459
Zfp784	0.540375
Ift74	0.539981
Ckm	0.539447
Fam3c	0.538713
Ube2f	0.538484
Nipsnap1	0.537677
Stat1	0.537665
Gbas	0.537659
Heatr5a	0.537657
Oosp1	0.537656
Fuk	0.537651
Pld2	0.537544
Ubac2	0.537254
AB124611	0.536846
Cbx3	0.536812
Galnt6	0.536513
Unc13a	0.535539
Trim13	0.535488
Utp14a	0.535316
Rab3il1	0.534954
Dhx30	0.534803
Dhx58	0.533563
Card11	0.53351
Mfge8	0.533361
Tapbp	0.532915
Ccs	0.532592
Ccdc34	0.532487
Dffb	0.532277
Mrpl2	0.532264
Uqcrc1	0.532148
Aldh2	0.531812
Gbp5	0.531335
Lpcat3	0.531165
Mtmr2	0.531134
Gm129	0.530876
Cpsf4	0.530777
Hmgxb3	0.530631
Nup210	0.530304
Leo1	0.529933
5133401N09Rik	0.529878
Hist1h4h	0.529782
Ctsb	0.529781
6330418K02Rik	0.529675
Arrdc4	0.528852
Ppm1k	0.528385
Mapkapk3	0.527491
Eapp	0.526883
Rnf121	0.526856
Baat1	0.526733
Mbtd1	0.526481
Trmt12	0.525059
Oraov1	0.525029
Ctrl	0.525003
Dnajc9	0.52469
Srf	0.524666
Shkbp1	0.524572
Naa38	0.524547
Cdkl3	0.524175
Rnf19a	0.524054
Psme4	0.523975
Polb	0.523966
Rnf41	0.523466
Mvk	0.522304
Acox1	0.521975
Snx12	0.521935
Daxx	0.521341
Il18rap	0.520698
Setx	0.520675
Rapgef3	0.520665
Rac2	0.520654
Hbp1	0.520521
Rab38	0.520105
Pwp2	0.520095
4930579K19Rik	0.519946
Zcchc24	0.5193
Syce2	0.519071
A430088P11Rik	0.518833
LOC100642166	0.518768
Cct6b	0.518725
Ccdc120	0.517338
Gpatch8	0.517168
Rfx2	0.517051
Klc4	0.516569
Usp4	0.516394
Gart	0.516139
Ankrd40	0.515947
Arid5b	0.515738
Isoc2b	0.515398
Myo5a	0.51506
Amigo3	0.51456
Adrbk2	0.514236
Tor1a	0.514226
Mapk6	0.514097
Aptx	0.513558
Rps6ka1	0.513485
Pbxip1	0.512992
Zmiz1	0.512847
Tsku	0.5124
Zfp768	0.512399
Rab5b	0.512347
Racgap1	0.511967
Apc	0.511874
Zfp36	0.511783
Dak	0.511608
Psmb6	0.511566
Sash3	0.510776
C920006O11Rik	0.510739
Rasa1	0.510736
Lamtor2	0.510393
Manbal	0.510194
Gnai2	0.50986
Ggnbp2	0.509575
Ccnf	0.508933
Vps36	0.508908
Suv420h2	0.508842
Spag1	0.508788
Fosl2	0.50827
Tmem161a	0.507921
Irf9	0.507753
Ddx52	0.507743
Srsf9	0.50769
4833417C18Rik	0.507679
Hoxa7	0.507537
Clock	0.50735
Ubb	0.50708
Sp110	0.507024
Mtr	0.5068
Casp8	0.506704
Ganab	0.506515
Acsf3	0.506495
2310046O06Rik	0.506462
Hist2h2bb	0.506088
Cdkn3	0.505948
Rbm3	0.505912
Polr3b	0.505857
Trappc3	0.505601
1810026B05Rik	0.505582
Sccpdh	0.505344
Pgk1	0.505313
Ergic2	0.504839
Mettl6	0.504834
Bax	0.504459
Ano4	0.504173
Tm9sf4	0.503491
Lpgat1	0.503236
Rps19-ps3	0.503151
Nmt1	0.503069
Ezh2	0.502878
Vegfb	0.502679
Xkr8	0.502349
Vav2	0.502339
Sirpa	0.502172
Bcor	0.502113
2310047B19Rik	0.501949
Slc25a13	0.501882
Ctss	0.501611
Arntl	0.500786
1700094D03Rik	0.500562
Lyrm5	0.500558
Eno1	0.500508
Prex1	0.500424
Sat1	0.500058
Lrrc48	0.499895
Lrrc33	0.499643
Ciapin1	0.499486
Sbno1	0.499148
Ptpn4	0.499091
Srp19	0.499065
Abcf3	0.498997
Pdia3	0.498916
Myl12b	0.498891
Arid4a	0.49882
Ccdc41	0.498646
Smyd4	0.498103
Pgd	0.497925
Phrf1	0.497804
Rrp12	0.497496
Erlec1	0.497489
Snapc3	0.497445
Plin2	0.496945
Srsf10	0.496938
Hist3h2a	0.496812
Mrpl45	0.49667
Rad54b	0.496518
Tbxas1	0.496295
Rbbp6	0.496205
Pcmt1	0.495731
Fam98b	0.495646
Xpnpep1	0.495573
Gmfg	0.495157
Zfand6	0.495143
Arhgap4	0.495121
Ppp1r18	0.494806
Tax1bp3	0.494714
Prdx5	0.494494
Pim1	0.494144
D4Ertd22e	0.493851
Mtmr6	0.49375
Ctsd	0.493639
BC028528	0.493553
Nap1l4	0.493049
Iqsec1	0.492967
Glyr1	0.492809
Samd8	0.492691
9030624J02Rik	0.492219
Stat5a	0.491216
Iqgap3	0.490864
Gpr179	0.49077
LOC547349	0.490657
Pmvk	0.490542
Rasa4	0.49035
Phf20	0.490118
Atad2b	0.490086
Traip	0.490079
5430427O19Rik	0.4899
Kif2a	0.489827
Ctxn1	0.489816
Rabep2	0.489741
Zbtb33	0.489268
Sult6b1	0.489012
Tor1aip1	0.48896
Pam	0.48877
1700025G04Rik	0.488176
Skil	0.488043
2010107G12Rik	0.488021
Polg2	0.487844
Ccdc12	0.487445
Prpf38b	0.487244
Nbas	0.48722
Wdr6	0.487114
Zfp207	0.486476
Troap	0.486473
Zfp61	0.486451
Egf	0.486448
Pnkp	0.486075
Csf2ra	0.485678
Tssc1	0.485676
Shc1	0.485447
Uba3	0.485291
Gm16845	0.485158
Gm7609	0.485077
Fzd5	0.485011
Ablim1	0.484787
Cyp4v3	0.484684
Wipf2	0.484383
Unc119b	0.484275
Zfp184	0.484206
Slc25a4	0.484085
Angel2	0.484057
Plac8	0.483877
Mtap1b	0.483443
Zfp14	0.483093
Hmox2	0.483003
Tmed9	0.482868
Hist1h3g	0.482843
Wwp2	0.48281
Mertk	0.482798
Sec31a	0.48258
Dhdds	0.482345
Msn	0.481709
Spns2	0.481138
Tmem50b	0.481099
Gla	0.480863
0610039K10Rik	0.480671
Adam10	0.480627
Chad	0.480298
Rufy1	0.480262
Sec23a	0.480033
Pex11c	0.479931
Cerk	0.479878
Rassf4	0.479857
Nde1	0.479657
Gga2	0.479586
Dnttip2	0.47955
Srrm1	0.479183
Acd	0.479146
1110008P14Rik	0.479084
Prss36	0.479027
Yrdc	0.479002
Commd4	0.478981
Xlr4c	0.478955
Spata2	0.478712
Ccdc72	0.47862
Tlr2	0.478599
Fam26f	0.478593
Mbip	0.478573
Ccdc78	0.47845
Tbrg4	0.478422
Ttc30a1	0.478205
Sft2d1	0.478187
Tmem120b	0.478181
Smpd4	0.478165
Arhgap28	0.478153
Traf2	0.477759
Ap4e1	0.477262
Znrf3	0.477241
Litaf	0.477102
Tab2	0.476956
Tbcd	0.476917
Rab43	0.476894
Gm14005	0.476543
Ncoa4	0.47563
Lpar2	0.474887
Zmat5	0.474604
Fancc	0.474579
Sp140	0.474319
BC025920	0.474312
Nme1	0.473627
Eif5b	0.47357
Cdyl2	0.473567
Abi1	0.473527
Mettl14	0.473285
Fancd2	0.473265
Gm5643	0.47304
Il3ra	0.472661
Srsf5	0.472579
Mus81	0.472533
Dnm2	0.472526
Qsox1	0.47163
Dach1	0.471171
4931414P19Rik	0.471096
Ppip5k2	0.471065
Lrrtm2	0.470985
Nostrin	0.470938
2810454H06Rik	0.470394
Mis18bp1	0.470256
Rbm45	0.470254
Acbd5	0.470205
Pmf1	0.470169
Hyal3	0.47013
Pdap1	0.469963
Atp6v0a1	0.469555
Mst1	0.469504
Gpr84	0.469494
Cep170	0.469384
Stard3	0.469248
Tmed4	0.469047
Rnh1	0.468936
Ssh2	0.468516
Sdha	0.4685
Plekhf2	0.468489
Snw1	0.468335
Nom1	0.468132
Lrp8	0.468058
Omp	0.468015
Tirap	0.467666
Tcf20	0.467354
Mzf1	0.467319
Leng9	0.467021
4930511M11Rik	0.466945
Vps26a	0.466852
Gxylt1	0.466594
Sgk3	0.466319
Rab34	0.465839
Pan2	0.465759
Nop2	0.465277
Ap1ar	0.465146
Apobec2	0.465016
Wdfy1	0.464945
Neil1	0.4647
Pear1	0.464678
Lmbr1l	0.464444
Ifi35	0.464367
Elane	0.464246
Pwwp2b	0.464204
Npr2	0.463778
Gpc1	0.463657
Tkt	0.463129
Wars	0.462396
Spef1	0.462376
Gpsm3	0.462166
Ptcd1	0.462153
Fam168b	0.461899
Gpr137b-ps	0.461706
Rdx	0.461488
Mapk1ip1l	0.461392
Arl8a	0.460865
3010026O09Rik	0.460282
Chd3	0.460144
Gm15545	0.459204
Cdan1	0.458591
Cnot8	0.457712
Pbrm1	0.457702
Ercc8	0.457279
Zc3h13	0.457066
[truncated: 9,627 more rows]
